# Supplementary material for: Delay Discounting of Monetary and Social Media Rewards: Magnitude and Trait Effects
Source: Front Psychol. 2022 Feb 11;13:822505. doi: 10.3389/fpsyg.2022.822505 (PMC8874142; doi:10.3389/fpsyg.2022.822505)
Supplement: Supplementary file 1 [file Data_Sheet_1.xlsx]

## Sheet: Instagram & DD (TOTAL)
ID	Version	Prolific ID	1. Would you prefer 54 additional followers today, or 55 additional followers in 117 days?		2. Would you prefer 55 additional followers today, or 75 additional followers in 61 days?		3. Would you prefer 19 additional followers today, or 25 additional followers in 53 days?		4. Would you prefer 31 additional followers today, or 85 additional followers in 7 days?		5. Would you prefer 14 additional followers today, or 25 additional followers in 19 days?		6. Would you prefer 47 additional followers today, or 50 additional followers in 160 days?		7. Would you prefer 15 additional followers today, or 35 additional followers in 13 days?		8. Would you prefer 25 additional followers today, or 60 additional followers in 14 days?		9. Would you prefer 78 additional followers today, or 80 additional followers in 162 days?		10. Would you prefer 40 additional followers today, or 55 additional followers in 62 days?		11. Would you prefer 11 additional followers today, or 30 additional followers in 7 days?		12. Would you prefer 67 additional followers today, or 75 additional followers in 119 days?		13. Would you prefer 34 additional followers today, or 35 additional followers in 186 days?		14. Would you prefer 27 additional followers today, or 50 additional followers in 21 days?		15. Would you prefer 69 additional followers today, or 85 additional followers in 91 days?		16. Would you prefer 49 additional followers today, or 60 additional followers in 89 days?		17. Would you prefer 80 additional followers today, or 85 additional followers in 157 days?		18. Would you prefer 24 additional followers today, or 35 additional followers in 29 days?		19. Would you prefer 33 additional followers today, or 80 additional followers in 14 days?		20. Would you prefer 28 additional followers today, or 30 additional followers in 179 days?		21. Would you prefer 34 additional followers today, or 50 additional followers in 30 days?		22. Would you prefer 25 additional followers today, or 30 additional followers in 80 days?		23. Would you prefer 41 additional followers today, or 75 additional followers in 20 days?		24. Would you prefer 54 additional followers today, or 60 additional followers in 111 days?
1	A	60e328a871f396a5b51d8fb9	today	0	today	0	today	0	in 7 days	1	in 19 days	1	today	0	in 13 days	1	in 14 days	1	today	0	today	0	in 7 days	1	today	0	today	0	in 21 days	1	today	0	today	0	today	0	in 29 days	1	in 14 days	1	today	0	today	0	today	0	in 20 days	1	today
2	A	5c88514e6ec6b80001044b63	today	0	today	0	today	0	in 7 days	1	today	0	today	0	in 13 days	1	in 14 days	1	today	0	today	0	in 7 days	1	today	0	today	0	in 21 days	1	today	0	today	0	today	0	today	0	in 14 days	1	today	0	today	0	today	0	in 20 days	1	today
3	A	60e30606cfd3afe00805d6cc	today	0	today	0	today	0	in 7 days	1	today	0	today	0	in 13 days	1	in 14 days	1	today	0	today	0	in 7 days	1	today	0	today	0	today	0	today	0	today	0	today	0	today	0	in 14 days	1	today	0	today	0	today	0	today	0	today
4	A	609c7e8f6bf0ecbdc2eb04c7	today	0	in 61 days	1	today	0	in 7 days	1	in 19 days	1	today	0	in 13 days	1	in 14 days	1	today	0	today	0	in 7 days	1	today	0	today	0	in 21 days	1	today	0	today	0	today	0	today	0	in 14 days	1	today	0	in 30 days	1	today	0	in 20 days	1	today
5	A	60d4831187146ae10eb19cb2	today	0	today	0	today	0	today	0	today	0	today	0	today	0	today	0	today	0	in 62 days	1	today	0	today	0	today	0	today	0	today	0	today	0	today	0	today	0	today	0	today	0	today	0	today	0	today	0	today
6	A	5b2a1ffd5b5c0900018b0aa4	today	0	in 61 days	1	in 53 days	1	in 7 days	1	in 19 days	1	today	0	in 13 days	1	in 14 days	1	today	0	today	0	in 7 days	1	today	0	today	0	in 21 days	1	today	0	today	0	today	0	in 29 days	1	in 14 days	1	today	0	in 30 days	1	today	0	in 20 days	1	today
7	A	5ff45803416cba61280ef430	today	0	today	0	today	0	in 7 days	1	today	0	today	0	in 13 days	1	in 14 days	1	today	0	today	0	today	0	today	0	today	0	today	0	today	0	today	0	today	0	today	0	today	0	today	0	today	0	today	0	today	0	today
8	A	60de27e6c57e903239698680	today	0	today	0	today	0	in 7 days	1	today	0	today	0	in 13 days	1	in 14 days	1	today	0	in 62 days	1	in 7 days	1	today	0	today	0	in 21 days	1	in 91 days	1	today	0	today	0	today	0	in 14 days	1	today	0	in 30 days	1	today	0	in 20 days	1	today
9	A	60d9d5212e7be2f240b2ae91	today	0	today	0	in 53 days	1	in 7 days	1	in 19 days	1	today	0	in 13 days	1	in 14 days	1	today	0	today	0	in 7 days	1	today	0	today	0	in 21 days	1	today	0	today	0	today	0	today	0	in 14 days	1	today	0	in 30 days	1	today	0	in 20 days	1	today
10	A	60c78d1e4cfd5e67fb6be437	today	0	today	0	today	0	in 7 days	1	today	0	today	0	in 13 days	1	today	0	today	0	today	0	in 7 days	1	today	0	today	0	today	0	today	0	today	0	today	0	today	0	in 14 days	1	today	0	today	0	today	0	today	0	today
11	A	60d6169c15b195e7a33e8d87	today	0	today	0	today	0	in 7 days	1	today	0	today	0	in 13 days	1	in 14 days	1	today	0	today	0	today	0	today	0	today	0	today	0	today	0	today	0	today	0	today	0	in 14 days	1	today	0	today	0	today	0	in 20 days	1	today
12	A	5cd3212ea0d4c600169dd6ce	today	0	in 61 days	1	today	0	in 7 days	1	in 19 days	1	today	0	in 13 days	1	in 14 days	1	today	0	today	0	in 7 days	1	today	0	today	0	in 21 days	1	today	0	today	0	today	0	today	0	in 14 days	1	today	0	today	0	today	0	in 20 days	1	today
13	A	60e31223411f64673dd099b7	today	0	in 61 days	1	today	0	in 7 days	1	today	0	today	0	today	0	in 14 days	1	today	0	today	0	in 7 days	1	today	0	today	0	in 21 days	1	today	0	today	0	today	0	today	0	in 14 days	1	today	0	today	0	today	0	in 20 days	1	today
14	A	60d9a60a626e5d9fce67d7b2	today	0	today	0	in 53 days	1	in 7 days	1	in 19 days	1	today	0	in 13 days	1	in 14 days	1	today	0	today	0	in 7 days	1	today	0	today	0	in 21 days	1	today	0	today	0	today	0	in 29 days	1	in 14 days	1	today	0	in 30 days	1	today	0	in 20 days	1	today
15	A	60e09e820334bd96b81f0458	in 117 days	1	in 61 days	1	today	0	in 7 days	1	today	0	today	0	in 13 days	1	in 14 days	1	in 162 days	1	in 62 days	1	today	0	today	0	today	0	in 21 days	1	in 91 days	1	in 89 days	1	today	0	in 29 days	1	in 14 days	1	today	0	in 30 days	1	today	0	in 20 days	1	in 111 days
16	A	5cccacdd9bcf8d0017218f00	today	0	today	0	today	0	in 7 days	1	today	0	today	0	in 13 days	1	in 14 days	1	today	0	today	0	in 7 days	1	today	0	today	0	today	0	today	0	today	0	today	0	today	0	in 14 days	1	today	0	today	0	today	0	today	0	today
17	A	5ece224a617a9b1b932bd89b	today	0	today	0	in 53 days	1	in 7 days	1	today	0	today	0	in 13 days	1	in 14 days	1	today	0	today	0	in 7 days	1	today	0	today	0	in 21 days	1	today	0	today	0	today	0	today	0	in 14 days	1	today	0	today	0	today	0	in 20 days	1	today
18	A	5c18cabbcc0ff500014927f5	today	0	today	0	in 53 days	1	in 7 days	1	in 19 days	1	today	0	in 13 days	1	in 14 days	1	today	0	today	0	in 7 days	1	today	0	today	0	in 21 days	1	today	0	today	0	today	0	today	0	in 14 days	1	today	0	in 30 days	1	today	0	in 20 days	1	today
20	A	5f481f4e1be85619f5253134	today	0	in 61 days	1	today	0	in 7 days	1	in 19 days	1	today	0	in 13 days	1	in 14 days	1	today	0	in 62 days	1	in 7 days	1	today	0	today	0	in 21 days	1	today	0	today	0	today	0	in 29 days	1	in 14 days	1	today	0	in 30 days	1	today	0	in 20 days	1	today
21	A	60e326ff70a2a3fd6dc0c878	today	0	in 61 days	1	in 53 days	1	in 7 days	1	in 19 days	1	today	0	in 13 days	1	in 14 days	1	today	0	today	0	in 7 days	1	today	0	today	0	in 21 days	1	today	0	today	0	today	0	today	0	in 14 days	1	today	0	in 30 days	1	today	0	in 20 days	1	today
22	A	60e20896098befdcf5e59441	in 117 days	1	in 61 days	1	today	0	in 7 days	1	today	0	today	0	in 13 days	1	in 14 days	1	today	0	in 62 days	1	in 7 days	1	in 119 days	1	today	0	in 21 days	1	in 91 days	1	today	0	today	0	in 29 days	1	in 14 days	1	today	0	in 30 days	1	today	0	in 20 days	1	today
23	A	5ffc5957ac686603cb1747e7	today	0	today	0	today	0	in 7 days	1	today	0	today	0	today	0	in 14 days	1	today	0	today	0	today	0	today	0	today	0	today	0	today	0	today	0	today	0	today	0	today	0	today	0	today	0	today	0	today	0	today
24	A	5f3de7b0a7a22f213c58d3da	today	0	in 61 days	1	today	0	today	0	in 19 days	1	today	0	today	0	today	0	today	0	today	0	in 7 days	1	today	0	today	0	in 21 days	1	today	0	today	0	today	0	today	0	in 14 days	1	today	0	today	0	today	0	today	0	today
25	A	60e16bd5f077850261b61d69	today	0	today	0	today	0	today	0	today	0	today	0	today	0	today	0	today	0	today	0	today	0	today	0	today	0	today	0	today	0	today	0	today	0	today	0	today	0	today	0	today	0	today	0	today	0	today
26	A	60e318e842fd425fb7388a0b	today	0	today	0	today	0	in 7 days	1	in 19 days	1	today	0	in 13 days	1	in 14 days	1	today	0	today	0	in 7 days	1	today	0	today	0	in 21 days	1	today	0	today	0	today	0	in 29 days	1	in 14 days	1	today	0	in 30 days	1	today	0	in 20 days	1	today
27	A	60e05396413f12b6c40139c5	in 117 days	1	in 61 days	1	in 53 days	1	in 7 days	1	in 19 days	1	in 160 days	1	in 13 days	1	in 14 days	1	in 162 days	1	in 62 days	1	in 7 days	1	in 119 days	1	in 186 days	1	in 21 days	1	in 91 days	1	in 89 days	1	in 157 days	1	in 29 days	1	in 14 days	1	in 179 days	1	in 30 days	1	today	0	in 20 days	1	in 111 days
28	A	5f2095756fc14c3a5c7a9b96	in 117 days	1	in 61 days	1	in 53 days	1	in 7 days	1	in 19 days	1	today	0	in 13 days	1	in 14 days	1	today	0	in 62 days	1	in 7 days	1	today	0	today	0	in 21 days	1	in 91 days	1	in 89 days	1	today	0	in 29 days	1	in 14 days	1	today	0	in 30 days	1	in 80 days	1	in 20 days	1	today
29	A	60e20d08170829daa9751ab2	today	0	in 61 days	1	today	0	in 7 days	1	today	0	today	0	in 13 days	1	in 14 days	1	today	0	today	0	in 7 days	1	today	0	today	0	today	0	in 91 days	1	in 89 days	1	today	0	in 29 days	1	in 14 days	1	today	0	in 30 days	1	today	0	in 20 days	1	today
30	A	60e166b639b65f8ce9d833dc	in 117 days	1	in 61 days	1	in 53 days	1	in 7 days	1	in 19 days	1	in 160 days	1	in 13 days	1	in 14 days	1	in 162 days	1	in 62 days	1	in 7 days	1	in 119 days	1	in 186 days	1	in 21 days	1	in 91 days	1	in 89 days	1	in 157 days	1	in 29 days	1	in 14 days	1	in 179 days	1	in 30 days	1	in 80 days	1	in 20 days	1	in 111 days
31	A	60e2721995d9534d5962473b	today	0	today	0	today	0	in 7 days	1	today	0	today	0	in 13 days	1	in 14 days	1	today	0	today	0	in 7 days	1	today	0	today	0	in 21 days	1	today	0	today	0	today	0	today	0	in 14 days	1	today	0	today	0	today	0	today	0	today
33	A	5fecca5ab9b6099d6216271b	today	0	today	0	today	0	in 7 days	1	in 19 days	1	today	0	in 13 days	1	in 14 days	1	today	0	today	0	in 7 days	1	today	0	today	0	in 21 days	1	today	0	today	0	today	0	today	0	in 14 days	1	today	0	today	0	today	0	in 20 days	1	today
34	A	6003782d6c1b8b45a2d47a2a	today	0	today	0	today	0	in 7 days	1	today	0	today	0	in 13 days	1	in 14 days	1	today	0	today	0	in 7 days	1	today	0	today	0	today	0	today	0	today	0	today	0	today	0	in 14 days	1	today	0	today	0	today	0	today	0	today
35	A	5f6a06de78872603df863305	today	0	today	0	today	0	in 7 days	1	today	0	today	0	in 13 days	1	in 14 days	1	today	0	today	0	in 7 days	1	today	0	today	0	in 21 days	1	today	0	today	0	today	0	in 29 days	1	in 14 days	1	today	0	in 30 days	1	today	0	in 20 days	1	today
36	A	60dfd97ef7a2cd6b1fc6abcc	today	0	today	0	in 53 days	1	in 7 days	1	in 19 days	1	today	0	in 13 days	1	in 14 days	1	today	0	today	0	in 7 days	1	today	0	today	0	today	0	today	0	today	0	today	0	today	0	in 14 days	1	today	0	today	0	today	0	today	0	today
37	A	60daf6ef52a6ae80008f06b0	today	0	in 61 days	1	today	0	in 7 days	1	in 19 days	1	today	0	in 13 days	1	in 14 days	1	today	0	today	0	in 7 days	1	today	0	today	0	today	0	today	0	today	0	today	0	today	0	in 14 days	1	today	0	in 30 days	1	today	0	in 20 days	1	today
38	A	5bb49bd2f1f9ba0001406a60	today	0	today	0	today	0	in 7 days	1	in 19 days	1	today	0	in 13 days	1	in 14 days	1	today	0	today	0	in 7 days	1	today	0	today	0	in 21 days	1	today	0	today	0	today	0	today	0	in 14 days	1	today	0	today	0	today	0	in 20 days	1	today
39	A	5cfd09617cb81800012770e5	today	0	today	0	today	0	in 7 days	1	today	0	today	0	today	0	today	0	today	0	today	0	in 7 days	1	today	0	today	0	in 21 days	1	in 91 days	1	in 89 days	1	in 157 days	1	in 29 days	1	today	0	in 179 days	1	today	0	today	0	today	0	today
40	A	60dd6ec4ad1a698fb2d4387a	in 117 days	1	in 61 days	1	in 53 days	1	in 7 days	1	in 19 days	1	in 160 days	1	in 13 days	1	in 14 days	1	in 162 days	1	in 62 days	1	in 7 days	1	in 119 days	1	in 186 days	1	in 21 days	1	in 91 days	1	in 89 days	1	in 157 days	1	in 29 days	1	in 14 days	1	in 179 days	1	in 30 days	1	in 80 days	1	in 20 days	1	in 111 days
41	A	60e1b9fe092cd119954ee636	today	0	today	0	today	0	in 7 days	1	in 19 days	1	today	0	in 13 days	1	in 14 days	1	today	0	today	0	in 7 days	1	today	0	today	0	in 21 days	1	today	0	today	0	today	0	today	0	in 14 days	1	today	0	in 30 days	1	today	0	in 20 days	1	today
42	A	60dc9556508486e19fc42546	today	0	today	0	today	0	in 7 days	1	today	0	today	0	in 13 days	1	in 14 days	1	today	0	today	0	in 7 days	1	today	0	today	0	in 21 days	1	today	0	today	0	today	0	today	0	in 14 days	1	today	0	today	0	today	0	in 20 days	1	today
43	A	607dad5c1bb8cad96e8574cc	in 117 days	1	in 61 days	1	today	0	in 7 days	1	in 19 days	1	today	0	in 13 days	1	in 14 days	1	today	0	today	0	in 7 days	1	today	0	today	0	in 21 days	1	today	0	today	0	today	0	today	0	in 14 days	1	today	0	in 30 days	1	today	0	in 20 days	1	today
44	A	60e276f5b3e7008e0a6113c8	today	0	in 61 days	1	in 53 days	1	in 7 days	1	in 19 days	1	today	0	in 13 days	1	in 14 days	1	today	0	today	0	in 7 days	1	today	0	today	0	in 21 days	1	today	0	today	0	today	0	today	0	in 14 days	1	today	0	in 30 days	1	today	0	in 20 days	1	today
45	A	60e0cca8de6c2f00a02a745e	today	0	today	0	today	0	today	0	today	0	today	0	today	0	today	0	today	0	today	0	today	0	today	0	today	0	today	0	today	0	today	0	today	0	today	0	today	0	today	0	today	0	today	0	today	0	today
46	A	60e2d659dce3b7c162f97793	today	0	today	0	today	0	in 7 days	1	in 19 days	1	today	0	in 13 days	1	in 14 days	1	today	0	today	0	in 7 days	1	today	0	today	0	in 21 days	1	today	0	today	0	today	0	today	0	in 14 days	1	today	0	today	0	today	0	in 20 days	1	today
47	A	5ecc2ac286670c0f973b7b7f	today	0	today	0	today	0	in 7 days	1	today	0	today	0	today	0	today	0	today	0	today	0	in 7 days	1	today	0	today	0	today	0	today	0	today	0	today	0	today	0	in 14 days	1	today	0	today	0	today	0	in 20 days	1	today
48	A	60dc54db60a4dca481ba3608	in 117 days	1	in 61 days	1	in 53 days	1	in 7 days	1	in 19 days	1	in 160 days	1	in 13 days	1	in 14 days	1	in 162 days	1	in 62 days	1	in 7 days	1	in 119 days	1	in 186 days	1	in 21 days	1	in 91 days	1	in 89 days	1	in 157 days	1	in 29 days	1	in 14 days	1	in 179 days	1	in 30 days	1	in 80 days	1	in 20 days	1	in 111 days
49	A	5ea6b76db2b9b602423a74ba	today	0	in 61 days	1	today	0	in 7 days	1	in 19 days	1	today	0	in 13 days	1	in 14 days	1	today	0	in 62 days	1	in 7 days	1	today	0	today	0	in 21 days	1	today	0	today	0	today	0	in 29 days	1	in 14 days	1	today	0	in 30 days	1	today	0	in 20 days	1	today
50	A	60d0a3c8cb6d001ff10fbf7a	today	0	today	0	today	0	today	0	today	0	today	0	in 13 days	1	today	0	today	0	today	0	in 7 days	1	today	0	today	0	today	0	today	0	today	0	today	0	today	0	today	0	today	0	today	0	today	0	today	0	today
51	A	60e3052c8e8455a1b9cc3199	in 117 days	1	in 61 days	1	in 53 days	1	in 7 days	1	in 19 days	1	today	0	in 13 days	1	in 14 days	1	today	0	today	0	in 7 days	1	today	0	today	0	in 21 days	1	today	0	today	0	today	0	in 29 days	1	in 14 days	1	today	0	in 30 days	1	today	0	in 20 days	1	today
52	A	60e1eb72b81681d6c856bd7b	in 117 days	1	in 61 days	1	in 53 days	1	in 7 days	1	in 19 days	1	in 160 days	1	in 13 days	1	in 14 days	1	in 162 days	1	in 62 days	1	in 7 days	1	in 119 days	1	today	0	in 21 days	1	in 91 days	1	in 89 days	1	today	0	in 29 days	1	in 14 days	1	today	0	in 30 days	1	in 80 days	1	in 20 days	1	in 111 days
53	A	60dca1012ab07b005628136f	in 117 days	1	in 61 days	1	today	0	today	0	today	0	today	0	in 13 days	1	in 14 days	1	today	0	today	0	in 7 days	1	today	0	today	0	in 21 days	1	today	0	today	0	today	0	today	0	in 14 days	1	today	0	today	0	today	0	in 20 days	1	today
54	A	60deb969acffc3a036ef6da8	today	0	in 61 days	1	in 53 days	1	in 7 days	1	in 19 days	1	today	0	in 13 days	1	in 14 days	1	today	0	today	0	in 7 days	1	today	0	today	0	in 21 days	1	in 91 days	1	in 89 days	1	today	0	in 29 days	1	in 14 days	1	today	0	in 30 days	1	today	0	in 20 days	1	today
55	A	60e0ef60462a08e0b848ee0b	today	0	today	0	today	0	in 7 days	1	in 19 days	1	today	0	in 13 days	1	in 14 days	1	today	0	today	0	in 7 days	1	today	0	today	0	in 21 days	1	in 91 days	1	today	0	today	0	today	0	in 14 days	1	today	0	in 30 days	1	today	0	in 20 days	1	today
56	A	60e0b2de4c447563dcad649e	today	0	today	0	today	0	in 7 days	1	in 19 days	1	today	0	in 13 days	1	in 14 days	1	today	0	today	0	in 7 days	1	today	0	today	0	in 21 days	1	today	0	today	0	today	0	in 29 days	1	in 14 days	1	today	0	in 30 days	1	today	0	in 20 days	1	today
57	A	5e8651925ed99828468b758b	in 117 days	1	in 61 days	1	in 53 days	1	in 7 days	1	in 19 days	1	in 160 days	1	in 13 days	1	in 14 days	1	in 162 days	1	in 62 days	1	in 7 days	1	in 119 days	1	in 186 days	1	in 21 days	1	in 91 days	1	in 89 days	1	in 157 days	1	in 29 days	1	in 14 days	1	in 179 days	1	in 30 days	1	in 80 days	1	in 20 days	1	in 111 days
58	A	5ec51ca130b4c34647bb38d9	today	0	in 61 days	1	today	0	in 7 days	1	in 19 days	1	today	0	in 13 days	1	in 14 days	1	today	0	today	0	in 7 days	1	today	0	today	0	in 21 days	1	in 91 days	1	today	0	today	0	in 29 days	1	in 14 days	1	today	0	in 30 days	1	today	0	in 20 days	1	today
59	A	60ded29aaf45afcee7181451	today	0	in 61 days	1	today	0	in 7 days	1	in 19 days	1	today	0	in 13 days	1	in 14 days	1	today	0	today	0	in 7 days	1	today	0	today	0	in 21 days	1	today	0	today	0	today	0	today	0	in 14 days	1	today	0	in 30 days	1	today	0	in 20 days	1	today
60	A	60cf7a91648bda719c06e9f0	today	0	in 61 days	1	in 53 days	1	in 7 days	1	in 19 days	1	today	0	in 13 days	1	in 14 days	1	in 162 days	1	today	0	in 7 days	1	today	0	today	0	in 21 days	1	in 91 days	1	today	0	today	0	in 29 days	1	in 14 days	1	today	0	in 30 days	1	today	0	in 20 days	1	today
61	A	60e0b3c47c19ee6ccb2b4a3a	today	0	today	0	today	0	in 7 days	1	in 19 days	1	today	0	in 13 days	1	in 14 days	1	today	0	today	0	in 7 days	1	today	0	today	0	in 21 days	1	today	0	today	0	today	0	today	0	in 14 days	1	today	0	in 30 days	1	today	0	in 20 days	1	today
62	A	60e0cf237e07c531931c5ea7	today	0	in 61 days	1	in 53 days	1	in 7 days	1	in 19 days	1	today	0	in 13 days	1	in 14 days	1	today	0	today	0	in 7 days	1	today	0	today	0	in 21 days	1	today	0	today	0	today	0	in 29 days	1	in 14 days	1	today	0	in 30 days	1	today	0	in 20 days	1	today
63	A	60decd2097f9a85cd3a908b0	today	0	in 61 days	1	in 53 days	1	in 7 days	1	today	0	today	0	in 13 days	1	in 14 days	1	today	0	in 62 days	1	in 7 days	1	today	0	today	0	in 21 days	1	today	0	in 89 days	1	today	0	in 29 days	1	in 14 days	1	today	0	in 30 days	1	today	0	in 20 days	1	today
64	A	60df0768b4b2fa71f584a127	today	0	today	0	today	0	today	0	today	0	today	0	today	0	in 14 days	1	today	0	today	0	in 7 days	1	today	0	today	0	today	0	today	0	today	0	today	0	today	0	in 14 days	1	today	0	today	0	today	0	in 20 days	1	today
65	A	60d37b27e4d23fefaae294ca	today	0	in 61 days	1	in 53 days	1	in 7 days	1	in 19 days	1	today	0	in 13 days	1	in 14 days	1	today	0	in 62 days	1	in 7 days	1	today	0	today	0	in 21 days	1	in 91 days	1	in 89 days	1	today	0	in 29 days	1	in 14 days	1	today	0	in 30 days	1	today	0	in 20 days	1	today
66	A	60de411300311176dc590a34	today	0	in 61 days	1	today	0	in 7 days	1	in 19 days	1	today	0	in 13 days	1	in 14 days	1	today	0	today	0	in 7 days	1	today	0	today	0	in 21 days	1	today	0	today	0	today	0	today	0	in 14 days	1	today	0	today	0	today	0	in 20 days	1	today
67	A	60e02e8e4ba2a6feed2a3b79	today	0	in 61 days	1	in 53 days	1	in 7 days	1	in 19 days	1	in 160 days	1	in 13 days	1	in 14 days	1	today	0	today	0	in 7 days	1	today	0	today	0	in 21 days	1	in 91 days	1	in 89 days	1	today	0	today	0	in 14 days	1	today	0	today	0	today	0	in 20 days	1	today
68	A	60deeebd57c7fe527be0216a	today	0	in 61 days	1	today	0	in 7 days	1	today	0	today	0	in 13 days	1	in 14 days	1	today	0	today	0	in 7 days	1	today	0	today	0	in 21 days	1	today	0	today	0	today	0	today	0	in 14 days	1	today	0	today	0	today	0	in 20 days	1	today
69	A	60dde70f0e0e55fa2c55be50	in 117 days	1	in 61 days	1	today	0	in 7 days	1	today	0	in 160 days	1	today	0	in 14 days	1	today	0	today	0	in 7 days	1	today	0	in 186 days	1	in 21 days	1	today	0	today	0	today	0	today	0	in 14 days	1	today	0	in 30 days	1	in 80 days	1	in 20 days	1	in 111 days
70	A	60df70cfbd2c721f8423eca2	today	0	in 61 days	1	today	0	in 7 days	1	in 19 days	1	today	0	in 13 days	1	in 14 days	1	today	0	today	0	in 7 days	1	today	0	today	0	in 21 days	1	today	0	today	0	today	0	today	0	in 14 days	1	today	0	in 30 days	1	today	0	in 20 days	1	today
71	A	5f91b46870df110604b51646	today	0	today	0	in 53 days	1	in 7 days	1	in 19 days	1	today	0	today	0	in 14 days	1	today	0	today	0	in 7 days	1	today	0	today	0	today	0	today	0	today	0	today	0	today	0	in 14 days	1	today	0	today	0	today	0	in 20 days	1	today
72	A	60e16bd5f077850261b61d69	today	0	today	0	today	0	today	0	today	0	today	0	today	0	today	0	today	0	today	0	today	0	today	0	today	0	today	0	today	0	today	0	today	0	today	0	today	0	today	0	today	0	today	0	today	0	today
74	B	60e93f64ec69ecdac3107555	today	0	today	0	today	0	in 7 days	1	in 19 days	1	today	0	in 13 days	1	in 14 days	1	today	0	today	0	in 7 days	1	today	0	today	0	in 21 days	1	today	0	today	0	today	0	today	0	in 14 days	1	today	0	today	0	today	0	in 20 days	1	today
75	B	60cb548814e8520d9069e354	today	0	in 61 days	1	in 53 days	1	in 7 days	1	in 19 days	1	in 160 days	1	in 13 days	1	in 14 days	1	in 162 days	1	in 62 days	1	in 7 days	1	in 119 days	1	in 186 days	1	in 21 days	1	in 91 days	1	in 89 days	1	in 157 days	1	in 29 days	1	in 14 days	1	in 179 days	1	in 30 days	1	in 80 days	1	in 20 days	1	in 111 days
76	B	5e638770b45c641082fd309f	today	0	in 61 days	1	today	0	in 7 days	1	in 19 days	1	today	0	in 13 days	1	in 14 days	1	today	0	in 62 days	1	in 7 days	1	today	0	today	0	in 21 days	1	today	0	today	0	today	0	in 29 days	1	in 14 days	1	today	0	in 30 days	1	today	0	in 20 days	1	today
77	B	5b082818f89c8d0001328fdd	today	0	today	0	today	0	in 7 days	1	in 19 days	1	today	0	in 13 days	1	in 14 days	1	today	0	today	0	in 7 days	1	today	0	today	0	in 21 days	1	in 91 days	1	today	0	today	0	in 29 days	1	in 14 days	1	today	0	in 30 days	1	today	0	in 20 days	1	today
78	B	60e6c6bb7c9ac323e10adca8	today	0	in 61 days	1	today	0	in 7 days	1	in 19 days	1	today	0	in 13 days	1	in 14 days	1	today	0	today	0	in 7 days	1	today	0	today	0	in 21 days	1	today	0	today	0	today	0	in 29 days	1	in 14 days	1	today	0	in 30 days	1	today	0	in 20 days	1	today
79	B	5d49456bb30ae50001578a3c	today	0	today	0	today	0	in 7 days	1	in 19 days	1	today	0	in 13 days	1	in 14 days	1	today	0	today	0	in 7 days	1	today	0	today	0	in 21 days	1	today	0	in 89 days	1	today	0	today	0	in 14 days	1	in 179 days	1	today	0	today	0	in 20 days	1	today
80	B	59cce7e1f7b7a00001197f4c	today	0	today	0	today	0	in 7 days	1	in 19 days	1	today	0	in 13 days	1	in 14 days	1	today	0	today	0	in 7 days	1	today	0	today	0	today	0	today	0	today	0	today	0	in 29 days	1	in 14 days	1	today	0	today	0	today	0	in 20 days	1	today
81	B	5e1d27d25a97000b1b41d3bb	today	0	in 61 days	1	in 53 days	1	in 7 days	1	in 19 days	1	in 160 days	1	in 13 days	1	in 14 days	1	in 162 days	1	in 62 days	1	in 7 days	1	in 119 days	1	in 186 days	1	in 21 days	1	in 91 days	1	in 89 days	1	in 157 days	1	in 29 days	1	in 14 days	1	in 179 days	1	in 30 days	1	in 80 days	1	in 20 days	1	in 111 days
82	B	60e6b0764392a4918172a6a5	today	0	today	0	today	0	in 7 days	1	in 19 days	1	today	0	in 13 days	1	in 14 days	1	today	0	today	0	in 7 days	1	today	0	today	0	in 21 days	1	today	0	today	0	today	0	today	0	in 14 days	1	today	0	today	0	today	0	in 20 days	1	today
83	B	5ec587c104069759a3cbb1bb	in 117 days	1	in 61 days	1	in 53 days	1	in 7 days	1	in 19 days	1	in 160 days	1	in 13 days	1	in 14 days	1	in 162 days	1	in 62 days	1	in 7 days	1	in 119 days	1	in 186 days	1	in 21 days	1	in 91 days	1	in 89 days	1	in 157 days	1	in 29 days	1	in 14 days	1	in 179 days	1	in 30 days	1	in 80 days	1	in 20 days	1	in 111 days
84	B	5edbf259ec975e0b38ef931f	today	0	today	0	today	0	in 7 days	1	in 19 days	1	today	0	in 13 days	1	in 14 days	1	today	0	today	0	in 7 days	1	today	0	today	0	in 21 days	1	today	0	today	0	today	0	today	0	in 14 days	1	today	0	today	0	today	0	in 20 days	1	today
85	B	60e93996d7afa2cb0d103b07	today	0	today	0	today	0	in 7 days	1	in 19 days	1	today	0	in 13 days	1	in 14 days	1	today	0	today	0	in 7 days	1	today	0	today	0	in 21 days	1	today	0	today	0	today	0	in 29 days	1	in 14 days	1	today	0	in 30 days	1	today	0	in 20 days	1	today
86	B	5de7b2e7af7a427248ebe907	today	0	in 61 days	1	today	0	in 7 days	1	in 19 days	1	today	0	in 13 days	1	in 14 days	1	today	0	today	0	in 7 days	1	today	0	today	0	in 21 days	1	today	0	today	0	today	0	in 29 days	1	in 14 days	1	today	0	in 30 days	1	today	0	in 20 days	1	today
87	B	5efe5a022082cf368c4ddb75	today	0	in 61 days	1	today	0	in 7 days	1	in 19 days	1	today	0	in 13 days	1	in 14 days	1	today	0	in 62 days	1	in 7 days	1	today	0	today	0	in 21 days	1	in 91 days	1	in 89 days	1	today	0	in 29 days	1	in 14 days	1	today	0	in 30 days	1	today	0	in 20 days	1	in 111 days
88	B	60e89cb6e940220a25334f7b	today	0	in 61 days	1	today	0	in 7 days	1	today	0	today	0	in 13 days	1	in 14 days	1	today	0	today	0	in 7 days	1	today	0	today	0	in 21 days	1	today	0	in 89 days	1	today	0	today	0	in 14 days	1	today	0	in 30 days	1	today	0	in 20 days	1	today
89	B	5d62bd0013b8890019554d41	today	0	today	0	today	0	today	0	today	0	today	0	today	0	today	0	today	0	today	0	today	0	today	0	today	0	today	0	today	0	today	0	today	0	today	0	today	0	today	0	today	0	today	0	today	0	today
90	B	60e75a77d14dd9196b7123d6	today	0	today	0	today	0	in 7 days	1	in 19 days	1	today	0	in 13 days	1	in 14 days	1	today	0	today	0	in 7 days	1	today	0	today	0	in 21 days	1	today	0	today	0	today	0	in 29 days	1	in 14 days	1	today	0	in 30 days	1	today	0	in 20 days	1	today
91	B	60e720d6d84335b307f69ac2	today	0	today	0	today	0	today	0	today	0	today	0	in 13 days	1	in 14 days	1	today	0	today	0	in 7 days	1	today	0	today	0	in 21 days	1	today	0	today	0	today	0	today	0	in 14 days	1	today	0	in 30 days	1	today	0	in 20 days	1	today
92	B	603908e415614a366cb38b8f	in 117 days	1	in 61 days	1	in 53 days	1	in 7 days	1	in 19 days	1	in 160 days	1	in 13 days	1	in 14 days	1	in 162 days	1	in 62 days	1	in 7 days	1	in 119 days	1	in 186 days	1	in 21 days	1	in 91 days	1	in 89 days	1	in 157 days	1	in 29 days	1	in 14 days	1	in 179 days	1	in 30 days	1	in 80 days	1	in 20 days	1	in 111 days
93	B	60e62a9aafd3c8abb4476442	today	0	today	0	today	0	in 7 days	1	in 19 days	1	today	0	in 13 days	1	in 14 days	1	today	0	today	0	in 7 days	1	today	0	today	0	in 21 days	1	today	0	today	0	today	0	in 29 days	1	in 14 days	1	today	0	today	0	today	0	in 20 days	1	today
94	B	5de51340e039b30904540d74	today	0	today	0	today	0	in 7 days	1	today	0	today	0	in 13 days	1	in 14 days	1	today	0	today	0	in 7 days	1	today	0	today	0	in 21 days	1	today	0	today	0	today	0	today	0	in 14 days	1	today	0	in 30 days	1	today	0	in 20 days	1	today
95	B	60e6b0764392a4918172a6a5	today	0	today	0	today	0	in 7 days	1	in 19 days	1	today	0	in 13 days	1	in 14 days	1	today	0	today	0	in 7 days	1	today	0	today	0	in 21 days	1	today	0	today	0	today	0	in 29 days	1	in 14 days	1	today	0	in 30 days	1	today	0	in 20 days	1	today
96	B	60e84f24a6fbea7fcf7fcc1f	today	0	today	0	today	0	in 7 days	1	today	0	today	0	in 13 days	1	in 14 days	1	today	0	today	0	in 7 days	1	today	0	today	0	in 21 days	1	today	0	today	0	today	0	today	0	in 14 days	1	today	0	today	0	today	0	in 20 days	1	today
97	B	5ee8d721a43b0421569b5e6c	today	0	in 61 days	1	in 53 days	1	in 7 days	1	in 19 days	1	today	0	in 13 days	1	in 14 days	1	today	0	today	0	in 7 days	1	today	0	today	0	in 21 days	1	today	0	today	0	today	0	in 29 days	1	in 14 days	1	today	0	in 30 days	1	today	0	in 20 days	1	today
98	B	60e858204e148e07ef3ef257	today	0	today	0	today	0	today	0	today	0	today	0	today	0	today	0	today	0	today	0	today	0	today	0	today	0	today	0	today	0	today	0	today	0	today	0	today	0	today	0	today	0	today	0	today	0	today
99	B	5edf4dd47ff9431f124416eb	today	0	today	0	today	0	today	0	today	0	today	0	today	0	today	0	today	0	today	0	today	0	today	0	today	0	today	0	today	0	today	0	today	0	today	0	today	0	today	0	today	0	today	0	today	0	today
100	B	60e8782d9611336ac4210ea0	today	0	today	0	today	0	in 7 days	1	today	0	today	0	in 13 days	1	in 14 days	1	today	0	today	0	in 7 days	1	in 119 days	1	today	0	in 21 days	1	in 91 days	1	today	0	today	0	today	0	in 14 days	1	today	0	today	0	today	0	in 20 days	1	today
101	B	60e033080a94f70c02710178	today	0	in 61 days	1	today	0	in 7 days	1	in 19 days	1	today	0	in 13 days	1	in 14 days	1	today	0	in 62 days	1	in 7 days	1	today	0	today	0	in 21 days	1	today	0	in 89 days	1	today	0	in 29 days	1	in 14 days	1	today	0	in 30 days	1	today	0	in 20 days	1	today
102	B	60e1f5c70447b73bd9c09d9e	in 117 days	1	in 61 days	1	in 53 days	1	in 7 days	1	in 19 days	1	in 160 days	1	in 13 days	1	in 14 days	1	in 162 days	1	in 62 days	1	in 7 days	1	in 119 days	1	in 186 days	1	in 21 days	1	in 91 days	1	in 89 days	1	in 157 days	1	in 29 days	1	in 14 days	1	in 179 days	1	in 30 days	1	in 80 days	1	in 20 days	1	in 111 days
103	B	5e9109f7facc7d445baab179	today	0	in 61 days	1	today	0	in 7 days	1	in 19 days	1	today	0	in 13 days	1	in 14 days	1	today	0	today	0	in 7 days	1	today	0	today	0	in 21 days	1	today	0	today	0	today	0	in 29 days	1	in 14 days	1	today	0	in 30 days	1	in 80 days	1	in 20 days	1	today
104	B	600c2f9b6ae6fc32279b6223	today	0	in 61 days	1	in 53 days	1	in 7 days	1	in 19 days	1	today	0	in 13 days	1	in 14 days	1	today	0	today	0	in 7 days	1	today	0	today	0	in 21 days	1	today	0	today	0	today	0	in 29 days	1	in 14 days	1	today	0	in 30 days	1	today	0	in 20 days	1	today
105	B	60e92ea482574d35b3840332	today	0	today	0	today	0	in 7 days	1	in 19 days	1	today	0	in 13 days	1	in 14 days	1	today	0	today	0	in 7 days	1	today	0	today	0	in 21 days	1	today	0	today	0	today	0	today	0	in 14 days	1	today	0	in 30 days	1	today	0	in 20 days	1	today
106	B	5c3235d867cf500001a49f55	in 117 days	1	in 61 days	1	in 53 days	1	in 7 days	1	in 19 days	1	in 160 days	1	in 13 days	1	in 14 days	1	in 162 days	1	in 62 days	1	in 7 days	1	in 119 days	1	in 186 days	1	in 21 days	1	in 91 days	1	in 89 days	1	in 157 days	1	in 29 days	1	in 14 days	1	in 179 days	1	in 30 days	1	in 80 days	1	in 20 days	1	in 111 days
107	B	6047ea3a8cc3b50f4737ca67	today	0	in 61 days	1	in 53 days	1	in 7 days	1	in 19 days	1	today	0	in 13 days	1	in 14 days	1	today	0	today	0	in 7 days	1	today	0	today	0	in 21 days	1	today	0	today	0	today	0	in 29 days	1	in 14 days	1	today	0	in 30 days	1	today	0	in 20 days	1	today
108	B	60e80eac448c1761ce03dc27	today	0	today	0	today	0	in 7 days	1	in 19 days	1	today	0	in 13 days	1	in 14 days	1	today	0	today	0	in 7 days	1	today	0	today	0	in 21 days	1	today	0	today	0	today	0	today	0	in 14 days	1	today	0	today	0	today	0	in 20 days	1	today
109	B	60e4e5c79c8187c80c472c7f	today	0	in 61 days	1	today	0	in 7 days	1	in 19 days	1	today	0	in 13 days	1	in 14 days	1	today	0	today	0	in 7 days	1	today	0	today	0	in 21 days	1	today	0	today	0	today	0	today	0	in 14 days	1	today	0	today	0	today	0	in 20 days	1	today
110	B	60e866921fd3ba5f3007c2aa	today	0	in 61 days	1	in 53 days	1	in 7 days	1	in 19 days	1	in 160 days	1	in 13 days	1	in 14 days	1	today	0	in 62 days	1	in 7 days	1	in 119 days	1	today	0	in 21 days	1	in 91 days	1	in 89 days	1	today	0	in 29 days	1	in 14 days	1	today	0	in 30 days	1	in 80 days	1	in 20 days	1	today
111	B	60e933547d9babfe87ee2d5d	today	0	in 61 days	1	today	0	in 7 days	1	in 19 days	1	today	0	in 13 days	1	in 14 days	1	today	0	in 62 days	1	in 7 days	1	today	0	today	0	in 21 days	1	in 91 days	1	in 89 days	1	today	0	in 29 days	1	in 14 days	1	today	0	in 30 days	1	in 80 days	1	in 20 days	1	today
112	B	60e931e95e53e3f75ce383f6	today	0	in 61 days	1	in 53 days	1	in 7 days	1	in 19 days	1	today	0	in 13 days	1	in 14 days	1	today	0	in 62 days	1	in 7 days	1	today	0	today	0	in 21 days	1	in 91 days	1	in 89 days	1	today	0	in 29 days	1	in 14 days	1	today	0	in 30 days	1	today	0	in 20 days	1	today
113	B	60e866fe16515f48702983c9	today	0	today	0	today	0	in 7 days	1	in 19 days	1	today	0	in 13 days	1	in 14 days	1	today	0	today	0	in 7 days	1	today	0	today	0	in 21 days	1	today	0	today	0	today	0	in 29 days	1	in 14 days	1	today	0	in 30 days	1	today	0	in 20 days	1	today
114	B	60e6e3cfa7df3cb8916a490d	today	0	in 61 days	1	in 53 days	1	in 7 days	1	in 19 days	1	today	0	in 13 days	1	in 14 days	1	today	0	today	0	in 7 days	1	in 119 days	1	today	0	in 21 days	1	in 91 days	1	today	0	today	0	in 29 days	1	in 14 days	1	today	0	in 30 days	1	today	0	in 20 days	1	today
115	B	60e8a1b52d5ec2c3df5a25f1	today	0	today	0	today	0	today	0	today	0	today	0	today	0	in 14 days	1	today	0	today	0	today	0	today	0	today	0	today	0	today	0	today	0	today	0	today	0	today	0	today	0	today	0	today	0	today	0	today
116	B	5f8a3e6bf9e5901040ad29c7	today	0	today	0	today	0	in 7 days	1	today	0	today	0	today	0	in 14 days	1	today	0	today	0	in 7 days	1	today	0	today	0	today	0	today	0	today	0	today	0	today	0	in 14 days	1	today	0	today	0	today	0	today	0	today
117	B	5f86bf12aa701b000aa2deb1	today	0	today	0	in 53 days	1	today	0	in 19 days	1	in 160 days	1	in 13 days	1	today	0	in 162 days	1	today	0	today	0	in 119 days	1	today	0	in 21 days	1	in 91 days	1	today	0	today	0	today	0	today	0	today	0	in 30 days	1	in 80 days	1	today	0	in 111 days
118	B	5c082f94b3def200017bf2a6	today	0	today	0	today	0	today	0	today	0	today	0	in 13 days	1	in 14 days	1	today	0	in 62 days	1	in 7 days	1	today	0	today	0	today	0	today	0	today	0	today	0	today	0	today	0	today	0	today	0	today	0	today	0	today
119	B	5e3034316bf31c03a92e9dd1	today	0	in 61 days	1	in 53 days	1	in 7 days	1	in 19 days	1	today	0	in 13 days	1	in 14 days	1	today	0	in 62 days	1	in 7 days	1	today	0	today	0	in 21 days	1	today	0	in 89 days	1	today	0	in 29 days	1	in 14 days	1	in 179 days	1	in 30 days	1	today	0	in 20 days	1	today
120	B	5db8bb497fb47f0012609f79	today	0	today	0	today	0	in 7 days	1	today	0	today	0	in 13 days	1	in 14 days	1	today	0	today	0	in 7 days	1	today	0	today	0	in 21 days	1	today	0	today	0	today	0	in 29 days	1	in 14 days	1	today	0	in 30 days	1	today	0	in 20 days	1	today
121	B	5f6132c964b0fe0be08cc43e	in 117 days	1	in 61 days	1	in 53 days	1	in 7 days	1	in 19 days	1	in 160 days	1	in 13 days	1	in 14 days	1	today	0	in 62 days	1	in 7 days	1	today	0	today	0	in 21 days	1	in 91 days	1	in 89 days	1	today	0	in 29 days	1	in 14 days	1	today	0	in 30 days	1	today	0	in 20 days	1	today
122	B	5a0459c1b921bc0001e1b838	today	0	in 61 days	1	in 53 days	1	in 7 days	1	in 19 days	1	in 160 days	1	in 13 days	1	in 14 days	1	in 162 days	1	in 62 days	1	in 7 days	1	in 119 days	1	today	0	in 21 days	1	in 91 days	1	in 89 days	1	today	0	in 29 days	1	in 14 days	1	in 179 days	1	in 30 days	1	in 80 days	1	in 20 days	1	today
123	B	60e50afb7a8738f894acfc23	today	0	in 61 days	1	today	0	in 7 days	1	today	0	in 160 days	1	in 13 days	1	in 14 days	1	today	0	today	0	in 7 days	1	today	0	today	0	in 21 days	1	in 91 days	1	in 89 days	1	today	0	today	0	in 14 days	1	today	0	in 30 days	1	today	0	in 20 days	1	today
124	B	5ef0b8ce74978d11e7a08ddd	today	0	in 61 days	1	in 53 days	1	in 7 days	1	in 19 days	1	today	0	in 13 days	1	in 14 days	1	today	0	in 62 days	1	in 7 days	1	in 119 days	1	today	0	in 21 days	1	in 91 days	1	in 89 days	1	today	0	in 29 days	1	in 14 days	1	today	0	in 30 days	1	today	0	in 20 days	1	today
125	B	59e74a640fb3a90001bd9867	today	0	in 61 days	1	in 53 days	1	in 7 days	1	in 19 days	1	today	0	in 13 days	1	in 14 days	1	today	0	in 62 days	1	in 7 days	1	in 119 days	1	today	0	in 21 days	1	in 91 days	1	in 89 days	1	today	0	in 29 days	1	in 14 days	1	today	0	in 30 days	1	in 80 days	1	in 20 days	1	today
126	B	60e750bfa041983ea319a984	today	0	today	0	today	0	in 7 days	1	in 19 days	1	today	0	in 13 days	1	in 14 days	1	today	0	today	0	in 7 days	1	today	0	today	0	in 21 days	1	today	0	today	0	today	0	in 29 days	1	in 14 days	1	today	0	in 30 days	1	today	0	in 20 days	1	today
127	B	60e990b28db857ff305f6e1a	today	0	today	0	today	0	in 7 days	1	in 19 days	1	today	0	in 13 days	1	in 14 days	1	today	0	today	0	in 7 days	1	today	0	today	0	in 21 days	1	today	0	today	0	today	0	in 29 days	1	in 14 days	1	today	0	in 30 days	1	today	0	in 20 days	1	today
128	B	60ed917a71051ceb8ec151c9	today	0	today	0	today	0	in 7 days	1	today	0	today	0	in 13 days	1	in 14 days	1	today	0	in 62 days	1	in 7 days	1	today	0	today	0	today	0	today	0	today	0	today	0	today	0	in 14 days	1	today	0	in 30 days	1	today	0	in 20 days	1	today
129	B	60ed879b1f47c5810269bd2f	today	0	in 61 days	1	today	0	in 7 days	1	in 19 days	1	today	0	in 13 days	1	in 14 days	1	today	0	in 62 days	1	in 7 days	1	today	0	today	0	in 21 days	1	today	0	today	0	today	0	today	0	in 14 days	1	today	0	in 30 days	1	today	0	in 20 days	1	today
130	B	60eda4532a82615703f7f8b8	today	0	today	0	today	0	in 7 days	1	in 19 days	1	today	0	in 13 days	1	in 14 days	1	in 162 days	1	today	0	in 7 days	1	today	0	today	0	in 21 days	1	today	0	today	0	today	0	today	0	today	0	today	0	today	0	today	0	today	0	today
131	B	5eebcf0e10974735ace7d1ac	today	0	today	0	in 53 days	1	in 7 days	1	in 19 days	1	today	0	in 13 days	1	in 14 days	1	today	0	today	0	in 7 days	1	today	0	today	0	in 21 days	1	in 91 days	1	in 89 days	1	today	0	in 29 days	1	in 14 days	1	today	0	in 30 days	1	today	0	in 20 days	1	today
132	B	5e9998a757c6fe1cc644435f	in 117 days	1	in 61 days	1	in 53 days	1	in 7 days	1	in 19 days	1	in 160 days	1	in 13 days	1	in 14 days	1	in 162 days	1	in 62 days	1	in 7 days	1	in 119 days	1	in 186 days	1	in 21 days	1	in 91 days	1	in 89 days	1	in 157 days	1	in 29 days	1	in 14 days	1	in 179 days	1	in 30 days	1	in 80 days	1	in 20 days	1	in 111 days
133	B	60ec3eb295980ebbf89d92c8	today	0	in 61 days	1	today	0	in 7 days	1	in 19 days	1	today	0	in 13 days	1	in 14 days	1	today	0	today	0	in 7 days	1	today	0	today	0	in 21 days	1	today	0	today	0	today	0	in 29 days	1	in 14 days	1	today	0	in 30 days	1	today	0	in 20 days	1	today
134	B	60ed9977567d0ab8e6fc6418	today	0	in 61 days	1	in 53 days	1	in 7 days	1	in 19 days	1	today	0	in 13 days	1	in 14 days	1	today	0	today	0	in 7 days	1	today	0	today	0	in 21 days	1	in 91 days	1	today	0	today	0	in 29 days	1	in 14 days	1	today	0	in 30 days	1	today	0	in 20 days	1	today
135	B	60ed8a01ad18e6f7ea6616e9	today	0	today	0	today	0	in 7 days	1	in 19 days	1	today	0	in 13 days	1	in 14 days	1	today	0	today	0	in 7 days	1	today	0	today	0	in 21 days	1	today	0	today	0	today	0	today	0	in 14 days	1	today	0	in 30 days	1	today	0	in 20 days	1	today
136	B	60ed8f4320bb43a78055f97a	today	0	in 61 days	1	today	0	in 7 days	1	in 19 days	1	today	0	in 13 days	1	in 14 days	1	today	0	today	0	in 7 days	1	today	0	today	0	in 21 days	1	today	0	today	0	today	0	today	0	in 14 days	1	today	0	in 30 days	1	today	0	in 20 days	1	today
137	B	60eaa20ae4235c8f7a12e368	in 117 days	1	in 61 days	1	in 53 days	1	in 7 days	1	in 19 days	1	today	0	in 13 days	1	in 14 days	1	today	0	in 62 days	1	in 7 days	1	in 119 days	1	today	0	in 21 days	1	in 91 days	1	in 89 days	1	in 157 days	1	in 29 days	1	in 14 days	1	in 179 days	1	in 30 days	1	in 80 days	1	in 20 days	1	in 111 days
138	B	5c8eaed575696a001820d6fa	today	0	today	0	today	0	in 7 days	1	today	0	today	0	in 13 days	1	in 14 days	1	today	0	today	0	in 7 days	1	today	0	today	0	in 21 days	1	today	0	today	0	today	0	today	0	in 14 days	1	today	0	in 30 days	1	today	0	in 20 days	1	today
139	B	60e8aa96626c3b5a6a810097	today	0	today	0	today	0	in 7 days	1	today	0	today	0	in 13 days	1	in 14 days	1	today	0	today	0	in 7 days	1	today	0	today	0	in 21 days	1	today	0	today	0	today	0	in 29 days	1	in 14 days	1	today	0	in 30 days	1	today	0	today	0	today
140	B	60ed422f77c903379187954a	today	0	in 61 days	1	in 53 days	1	in 7 days	1	in 19 days	1	in 160 days	1	in 13 days	1	in 14 days	1	today	0	in 62 days	1	in 7 days	1	today	0	today	0	in 21 days	1	today	0	today	0	today	0	in 29 days	1	in 14 days	1	today	0	in 30 days	1	today	0	in 20 days	1	today
141	B	60ed013b51f6cb78bb82f024	today	0	today	0	today	0	in 7 days	1	today	0	today	0	in 13 days	1	in 14 days	1	today	0	today	0	in 7 days	1	today	0	today	0	in 21 days	1	today	0	today	0	today	0	today	0	in 14 days	1	today	0	in 30 days	1	today	0	in 20 days	1	today
142	B	60ec1eca30581c200a01370c	today	0	in 61 days	1	today	0	in 7 days	1	today	0	today	0	in 13 days	1	in 14 days	1	today	0	in 62 days	1	in 7 days	1	today	0	today	0	in 21 days	1	today	0	today	0	today	0	today	0	in 14 days	1	today	0	today	0	today	0	in 20 days	1	today
143	B	5e85f06153defb1f9f437cdb	today	0	today	0	today	0	in 7 days	1	in 19 days	1	today	0	in 13 days	1	in 14 days	1	today	0	today	0	in 7 days	1	today	0	today	0	in 21 days	1	today	0	today	0	today	0	today	0	in 14 days	1	today	0	in 30 days	1	today	0	in 20 days	1	today
144	B	60e6fa5bf3c5ddf5e7b1a99d	today	0	today	0	today	0	in 7 days	1	today	0	today	0	in 13 days	1	in 14 days	1	today	0	today	0	in 7 days	1	today	0	today	0	today	0	today	0	today	0	today	0	today	0	in 14 days	1	today	0	today	0	today	0	in 20 days	1	today
145	B	60ebf19742e81b0250c0f20a	today	0	today	0	today	0	in 7 days	1	today	0	today	0	today	0	in 14 days	1	today	0	today	0	in 7 days	1	today	0	today	0	today	0	today	0	today	0	today	0	today	0	in 14 days	1	today	0	today	0	today	0	in 20 days	1	today
146	B	60e750bfa041983ea319a984	today	0	today	0	today	0	in 7 days	1	in 19 days	1	today	0	in 13 days	1	in 14 days	1	today	0	today	0	in 7 days	1	today	0	today	0	in 21 days	1	today	0	today	0	today	0	in 29 days	1	in 14 days	1	today	0	in 30 days	1	today	0	in 20 days	1	today
147	C	5ffd9c1fa9ce78311d95e9ed	today	0	today	0	today	0	in 7 days	1	today	0	today	0	today	0	today	0	today	0	today	0	today	0	today	0	today	0	today	0	today	0	today	0	today	0	today	0	today	0	today	0	today	0	today	0	today	0	today
148	C	5f90566a2e9d4a0e3aac3b06	today	0	in 61 days	1	today	0	in 7 days	1	in 19 days	1	today	0	in 13 days	1	in 14 days	1	today	0	in 62 days	1	in 7 days	1	today	0	today	0	in 21 days	1	in 91 days	1	in 89 days	1	today	0	in 29 days	1	in 14 days	1	today	0	in 30 days	1	today	0	in 20 days	1	today
149	C	5ead5b40b12767018405e9d2	today	0	today	0	today	0	today	0	today	0	today	0	in 13 days	1	in 14 days	1	today	0	in 62 days	1	in 7 days	1	today	0	today	0	in 21 days	1	today	0	today	0	today	0	in 29 days	1	in 14 days	1	today	0	today	0	in 80 days	1	in 20 days	1	today
150	C	60e9e9618953d7a3430dd8f6	in 117 days	1	in 61 days	1	in 53 days	1	in 7 days	1	in 19 days	1	in 160 days	1	in 13 days	1	in 14 days	1	in 162 days	1	in 62 days	1	in 7 days	1	in 119 days	1	in 186 days	1	in 21 days	1	in 91 days	1	in 89 days	1	in 157 days	1	in 29 days	1	in 14 days	1	in 179 days	1	in 30 days	1	in 80 days	1	in 20 days	1	in 111 days
151	C	5d1df6fa11d6730018b975b6	today	0	today	0	today	0	in 7 days	1	today	0	today	0	today	0	today	0	today	0	today	0	in 7 days	1	today	0	today	0	in 21 days	1	today	0	today	0	today	0	today	0	in 14 days	1	today	0	today	0	today	0	in 20 days	1	today
152	C	60e95966fc5359b8665ca0e7	today	0	today	0	today	0	in 7 days	1	today	0	today	0	in 13 days	1	in 14 days	1	today	0	today	0	in 7 days	1	today	0	today	0	today	0	today	0	today	0	today	0	today	0	in 14 days	1	today	0	today	0	today	0	today	0	today
153	C	5ee2342744231e0663e455cb	today	0	today	0	today	0	in 7 days	1	today	0	today	0	today	0	in 14 days	1	today	0	today	0	in 7 days	1	today	0	today	0	in 21 days	1	today	0	today	0	today	0	today	0	in 14 days	1	today	0	today	0	today	0	in 20 days	1	today
154	C	5e1643413f2915c2d4b9def0	in 117 days	1	in 61 days	1	in 53 days	1	in 7 days	1	in 19 days	1	in 160 days	1	in 13 days	1	in 14 days	1	in 162 days	1	in 62 days	1	in 7 days	1	in 119 days	1	in 186 days	1	in 21 days	1	in 91 days	1	in 89 days	1	in 157 days	1	in 29 days	1	in 14 days	1	in 179 days	1	in 30 days	1	in 80 days	1	in 20 days	1	in 111 days
155	C	5ea7009676be5a09f0a68b21	today	0	today	0	today	0	in 7 days	1	today	0	today	0	in 13 days	1	in 14 days	1	today	0	today	0	in 7 days	1	today	0	today	0	in 21 days	1	in 91 days	1	today	0	today	0	today	0	in 14 days	1	today	0	today	0	today	0	in 20 days	1	today
156	C	60e84dc7724ad28b967afd47	in 117 days	1	in 61 days	1	in 53 days	1	in 7 days	1	in 19 days	1	in 160 days	1	in 13 days	1	in 14 days	1	in 162 days	1	in 62 days	1	in 7 days	1	in 119 days	1	in 186 days	1	in 21 days	1	in 91 days	1	in 89 days	1	in 157 days	1	in 29 days	1	in 14 days	1	in 179 days	1	in 30 days	1	in 80 days	1	in 20 days	1	in 111 days
157	C	60e6ff1b172c4704ef0711d8	today	0	today	0	today	0	in 7 days	1	in 19 days	1	today	0	in 13 days	1	in 14 days	1	today	0	today	0	in 7 days	1	today	0	today	0	in 21 days	1	today	0	today	0	today	0	today	0	in 14 days	1	today	0	in 30 days	1	today	0	in 20 days	1	today
158	C	60e944b57b8b67e025e709ff	today	0	in 61 days	1	in 53 days	1	in 7 days	1	in 19 days	1	today	0	in 13 days	1	in 14 days	1	today	0	in 62 days	1	in 7 days	1	today	0	today	0	in 21 days	1	today	0	today	0	today	0	in 29 days	1	in 14 days	1	today	0	in 30 days	1	today	0	in 20 days	1	today
159	C	60e99a67881d14e1bb440163	today	0	today	0	today	0	in 7 days	1	in 19 days	1	today	0	in 13 days	1	in 14 days	1	today	0	today	0	in 7 days	1	today	0	today	0	in 21 days	1	in 91 days	1	today	0	today	0	in 29 days	1	in 14 days	1	today	0	in 30 days	1	today	0	in 20 days	1	today
160	C	6070bdbf613d61357dc7f8a1	today	0	in 61 days	1	today	0	in 7 days	1	in 19 days	1	today	0	in 13 days	1	in 14 days	1	today	0	today	0	in 7 days	1	today	0	today	0	in 21 days	1	in 91 days	1	today	0	today	0	in 29 days	1	in 14 days	1	today	0	in 30 days	1	today	0	in 20 days	1	today
162	C	60e9c7d6324bb82ccb1357e4	today	0	today	0	today	0	in 7 days	1	today	0	today	0	in 13 days	1	in 14 days	1	today	0	today	0	in 7 days	1	today	0	today	0	in 21 days	1	today	0	today	0	today	0	today	0	in 14 days	1	today	0	today	0	today	0	in 20 days	1	today
163	C	60e767d9f334c995876d3897	in 117 days	1	in 61 days	1	today	0	in 7 days	1	today	0	in 160 days	1	in 13 days	1	in 14 days	1	today	0	in 62 days	1	in 7 days	1	today	0	today	0	in 21 days	1	in 91 days	1	in 89 days	1	in 157 days	1	today	0	in 14 days	1	in 179 days	1	in 30 days	1	in 80 days	1	in 20 days	1	in 111 days
164	C	60e96d0bd5461425407ae5fa	today	0	in 61 days	1	today	0	in 7 days	1	today	0	today	0	in 13 days	1	in 14 days	1	today	0	today	0	in 7 days	1	today	0	today	0	in 21 days	1	in 91 days	1	in 89 days	1	today	0	in 29 days	1	in 14 days	1	today	0	in 30 days	1	today	0	in 20 days	1	today
165	C	5d039ff9204461001d73d182	today	0	today	0	today	0	today	0	today	0	today	0	in 13 days	1	in 14 days	1	today	0	today	0	in 7 days	1	today	0	today	0	in 21 days	1	today	0	today	0	today	0	today	0	today	0	today	0	today	0	today	0	today	0	today
166	C	60e9f395bc40a07aab8fff85	today	0	in 61 days	1	in 53 days	1	in 7 days	1	in 19 days	1	in 160 days	1	in 13 days	1	in 14 days	1	in 162 days	1	in 62 days	1	in 7 days	1	today	0	today	0	in 21 days	1	in 91 days	1	in 89 days	1	today	0	today	0	in 14 days	1	today	0	in 30 days	1	today	0	in 20 days	1	today
167	C	5e27876c0e14439c6526bd6b	today	0	today	0	today	0	in 7 days	1	today	0	today	0	in 13 days	1	in 14 days	1	today	0	today	0	in 7 days	1	today	0	today	0	in 21 days	1	today	0	today	0	today	0	today	0	in 14 days	1	today	0	today	0	today	0	in 20 days	1	today
168	C	60c112bc264bdbf913b373f2	today	0	today	0	today	0	in 7 days	1	in 19 days	1	today	0	today	0	in 14 days	1	today	0	today	0	in 7 days	1	today	0	today	0	in 21 days	1	today	0	today	0	today	0	today	0	in 14 days	1	today	0	in 30 days	1	today	0	in 20 days	1	today
169	C	5c037a44c776820001bd93b9	today	0	today	0	today	0	in 7 days	1	today	0	today	0	in 13 days	1	in 14 days	1	today	0	today	0	today	0	today	0	today	0	in 21 days	1	today	0	today	0	today	0	today	0	in 14 days	1	today	0	today	0	today	0	in 20 days	1	today
170	C	60e752bd53d47fa8e0c2373d	today	0	today	0	today	0	in 7 days	1	today	0	today	0	in 13 days	1	in 14 days	1	today	0	today	0	in 7 days	1	today	0	today	0	in 21 days	1	today	0	today	0	today	0	today	0	in 14 days	1	today	0	today	0	today	0	in 20 days	1	today
171	C	5efa22af7aa58781df1f8620	today	0	in 61 days	1	today	0	in 7 days	1	in 19 days	1	today	0	in 13 days	1	in 14 days	1	today	0	today	0	in 7 days	1	today	0	today	0	in 21 days	1	today	0	today	0	today	0	today	0	in 14 days	1	today	0	in 30 days	1	today	0	in 20 days	1	today
172	C	5f075f2620ae10119c8d02ec	today	0	today	0	today	0	in 7 days	1	in 19 days	1	today	0	in 13 days	1	in 14 days	1	today	0	today	0	in 7 days	1	today	0	today	0	in 21 days	1	today	0	today	0	today	0	in 29 days	1	in 14 days	1	today	0	in 30 days	1	today	0	in 20 days	1	today
173	C	60e99aa8cc69fc249abf3b31	today	0	today	0	today	0	in 7 days	1	today	0	today	0	today	0	today	0	today	0	today	0	in 7 days	1	today	0	today	0	today	0	today	0	today	0	today	0	today	0	in 14 days	1	today	0	today	0	today	0	today	0	today
174	C	60d63d1c684c861d8f60a98c	in 117 days	1	in 61 days	1	in 53 days	1	in 7 days	1	in 19 days	1	in 160 days	1	in 13 days	1	in 14 days	1	in 162 days	1	in 62 days	1	in 7 days	1	in 119 days	1	in 186 days	1	in 21 days	1	in 91 days	1	in 89 days	1	in 157 days	1	in 29 days	1	in 14 days	1	in 179 days	1	in 30 days	1	in 80 days	1	in 20 days	1	in 111 days
175	C	60e4293871b346cfa6da3b81	today	0	in 61 days	1	today	0	in 7 days	1	in 19 days	1	today	0	in 13 days	1	in 14 days	1	today	0	today	0	in 7 days	1	today	0	today	0	in 21 days	1	today	0	today	0	today	0	in 29 days	1	in 14 days	1	today	0	in 30 days	1	today	0	in 20 days	1	today
176	C	5cb9b8c34609940015b22d97	today	0	today	0	today	0	in 7 days	1	today	0	today	0	today	0	in 14 days	1	today	0	today	0	in 7 days	1	today	0	today	0	today	0	today	0	today	0	today	0	today	0	in 14 days	1	today	0	today	0	today	0	in 20 days	1	today
177	C	5e4280d59319f81169255359	today	0	today	0	today	0	in 7 days	1	today	0	today	0	in 13 days	1	in 14 days	1	today	0	today	0	in 7 days	1	today	0	today	0	in 21 days	1	today	0	today	0	today	0	today	0	in 14 days	1	today	0	today	0	today	0	in 20 days	1	in 111 days
178	C	60e89c6c17a5bdbd5d24209e	today	0	today	0	today	0	in 7 days	1	today	0	today	0	in 13 days	1	in 14 days	1	today	0	today	0	in 7 days	1	today	0	today	0	in 21 days	1	today	0	today	0	today	0	today	0	in 14 days	1	today	0	today	0	today	0	in 20 days	1	today
179	C	60e36aacb69ef16f82a067ae	today	0	today	0	today	0	in 7 days	1	today	0	today	0	in 13 days	1	in 14 days	1	today	0	today	0	in 7 days	1	today	0	today	0	in 21 days	1	today	0	today	0	today	0	today	0	in 14 days	1	today	0	today	0	today	0	in 20 days	1	today
180	C	60e7466db511a74ba07173ba	today	0	in 61 days	1	today	0	in 7 days	1	today	0	today	0	in 13 days	1	in 14 days	1	today	0	today	0	in 7 days	1	today	0	today	0	in 21 days	1	today	0	today	0	today	0	today	0	in 14 days	1	today	0	in 30 days	1	today	0	in 20 days	1	today
181	C	60e6303a73d2f79963c9d0ba	today	0	in 61 days	1	in 53 days	1	in 7 days	1	in 19 days	1	today	0	in 13 days	1	in 14 days	1	today	0	today	0	in 7 days	1	today	0	today	0	in 21 days	1	in 91 days	1	in 89 days	1	today	0	in 29 days	1	in 14 days	1	today	0	in 30 days	1	today	0	in 20 days	1	today
182	C	60e701bfef292cd0c5d7302c	today	0	today	0	today	0	in 7 days	1	today	0	today	0	today	0	in 14 days	1	today	0	today	0	in 7 days	1	today	0	today	0	in 21 days	1	today	0	today	0	today	0	today	0	in 14 days	1	today	0	today	0	today	0	in 20 days	1	today
183	C	60d1ddaca95145c1433a9c87	today	0	today	0	today	0	in 7 days	1	today	0	today	0	today	0	in 14 days	1	today	0	today	0	in 7 days	1	today	0	today	0	today	0	today	0	today	0	today	0	today	0	in 14 days	1	today	0	today	0	today	0	today	0	today
184	C	5ff50f04351a268060d36d0c	today	0	today	0	today	0	in 7 days	1	in 19 days	1	today	0	in 13 days	1	in 14 days	1	today	0	today	0	in 7 days	1	today	0	today	0	in 21 days	1	today	0	today	0	today	0	in 29 days	1	in 14 days	1	today	0	in 30 days	1	today	0	in 20 days	1	today
185	C	60e62b46c44c0f0ec7fa8134	today	0	today	0	today	0	in 7 days	1	in 19 days	1	today	0	in 13 days	1	in 14 days	1	today	0	today	0	in 7 days	1	today	0	today	0	in 21 days	1	today	0	today	0	today	0	in 29 days	1	in 14 days	1	today	0	in 30 days	1	today	0	in 20 days	1	today
186	C	5e5c2694ab6bfd40687bc437	today	0	in 61 days	1	today	0	in 7 days	1	in 19 days	1	today	0	in 13 days	1	in 14 days	1	today	0	in 62 days	1	in 7 days	1	today	0	today	0	in 21 days	1	today	0	today	0	today	0	in 29 days	1	in 14 days	1	today	0	today	0	today	0	in 20 days	1	today
187	C	60e767d9f334c995876d3897	in 117 days	1	in 61 days	1	today	0	in 7 days	1	today	0	in 160 days	1	in 13 days	1	in 14 days	1	today	0	in 62 days	1	in 7 days	1	today	0	today	0	in 21 days	1	in 91 days	1	in 89 days	1	in 157 days	1	today	0	in 14 days	1	in 179 days	1	in 30 days	1	in 80 days	1	in 20 days	1	in 111 days
188	C	60eeb77286ebc908d216b956	in 117 days	1	in 61 days	1	today	0	today	0	today	0	today	0	today	0	today	0	today	0	today	0	today	0	today	0	today	0	today	0	today	0	today	0	today	0	today	0	today	0	today	0	today	0	today	0	today	0	today
189	C	5fca594a2efaca65006df530	today	0	in 61 days	1	today	0	in 7 days	1	today	0	today	0	in 13 days	1	in 14 days	1	today	0	today	0	in 7 days	1	today	0	today	0	in 21 days	1	today	0	today	0	today	0	today	0	in 14 days	1	today	0	in 30 days	1	today	0	in 20 days	1	today
190	C	60ed31393f2cf0d3133044b6	in 117 days	1	today	0	today	0	in 7 days	1	in 19 days	1	today	0	in 13 days	1	today	0	in 162 days	1	today	0	in 7 days	1	today	0	today	0	in 21 days	1	today	0	in 89 days	1	today	0	in 29 days	1	in 14 days	1	in 179 days	1	in 30 days	1	today	0	in 20 days	1	today
191	C	60eeb6734c30b590624a002b	today	0	today	0	today	0	in 7 days	1	in 19 days	1	today	0	in 13 days	1	in 14 days	1	today	0	today	0	in 7 days	1	today	0	today	0	in 21 days	1	today	0	today	0	today	0	in 29 days	1	in 14 days	1	today	0	in 30 days	1	today	0	in 20 days	1	today
192	C	5f87212ccb79d00d5e0ae4ac	today	0	today	0	today	0	in 7 days	1	today	0	today	0	in 13 days	1	in 14 days	1	today	0	today	0	in 7 days	1	today	0	today	0	today	0	today	0	today	0	today	0	today	0	in 14 days	1	today	0	today	0	today	0	in 20 days	1	today
193	C	5ea44104a980d23d4f21f7ad	today	0	in 61 days	1	in 53 days	1	in 7 days	1	in 19 days	1	today	0	in 13 days	1	in 14 days	1	today	0	in 62 days	1	in 7 days	1	in 119 days	1	today	0	in 21 days	1	in 91 days	1	in 89 days	1	in 157 days	1	in 29 days	1	in 14 days	1	today	0	in 30 days	1	in 80 days	1	in 20 days	1	in 111 days
194	C	57a7a0e26475d400015abe19	today	0	in 61 days	1	today	0	in 7 days	1	today	0	today	0	in 13 days	1	in 14 days	1	today	0	today	0	in 7 days	1	today	0	today	0	in 21 days	1	today	0	today	0	today	0	today	0	in 14 days	1	today	0	in 30 days	1	today	0	in 20 days	1	today
195	C	5f4006333bd5ca0f2e8c36ad	today	0	today	0	today	0	in 7 days	1	today	0	today	0	today	0	today	0	today	0	today	0	today	0	today	0	today	0	today	0	today	0	today	0	today	0	today	0	in 14 days	1	today	0	today	0	today	0	today	0	today
196	C	5fc76a1218360601e2b18ed9	today	0	today	0	today	0	in 7 days	1	in 19 days	1	today	0	in 13 days	1	in 14 days	1	today	0	today	0	in 7 days	1	today	0	today	0	in 21 days	1	today	0	today	0	today	0	in 29 days	1	in 14 days	1	today	0	in 30 days	1	today	0	in 20 days	1	today
197	C	60eea8ebaa61fc4cfc1515ae	today	0	in 61 days	1	in 53 days	1	in 7 days	1	in 19 days	1	today	0	in 13 days	1	in 14 days	1	today	0	in 62 days	1	in 7 days	1	in 119 days	1	today	0	in 21 days	1	in 91 days	1	in 89 days	1	today	0	in 29 days	1	in 14 days	1	today	0	in 30 days	1	today	0	in 20 days	1	today
198	C	5d4bf55ca499d700019b4d6c	today	0	today	0	today	0	in 7 days	1	today	0	today	0	in 13 days	1	in 14 days	1	today	0	today	0	in 7 days	1	today	0	today	0	today	0	today	0	today	0	today	0	today	0	in 14 days	1	today	0	today	0	today	0	in 20 days	1	today
199	C	60708e12f67240319e438e04	today	0	in 61 days	1	today	0	in 7 days	1	in 19 days	1	today	0	in 13 days	1	in 14 days	1	today	0	today	0	in 7 days	1	today	0	today	0	in 21 days	1	in 91 days	1	today	0	today	0	today	0	in 14 days	1	today	0	in 30 days	1	today	0	in 20 days	1	today
200	C	60ee28d744a74b9bc1e93f5a	today	0	in 61 days	1	today	0	in 7 days	1	in 19 days	1	today	0	in 13 days	1	in 14 days	1	today	0	in 62 days	1	in 7 days	1	today	0	today	0	in 21 days	1	in 91 days	1	today	0	today	0	in 29 days	1	in 14 days	1	today	0	in 30 days	1	today	0	in 20 days	1	today
201	C	5fc536a8e7550a00094276fa	today	0	in 61 days	1	in 53 days	1	in 7 days	1	in 19 days	1	in 160 days	1	in 13 days	1	in 14 days	1	in 162 days	1	in 62 days	1	in 7 days	1	in 119 days	1	in 186 days	1	in 21 days	1	in 91 days	1	in 89 days	1	in 157 days	1	in 29 days	1	in 14 days	1	in 179 days	1	in 30 days	1	in 80 days	1	in 20 days	1	in 111 days
202	C	60edaf7c3ad8a0b1f150cd30	today	0	today	0	today	0	in 7 days	1	today	0	today	0	today	0	in 14 days	1	today	0	today	0	in 7 days	1	today	0	today	0	today	0	today	0	today	0	today	0	today	0	today	0	today	0	today	0	today	0	in 20 days	1	today
203	C	60e8172af1889465ce94ba9f	today	0	in 61 days	1	today	0	in 7 days	1	in 19 days	1	today	0	in 13 days	1	in 14 days	1	today	0	today	0	in 7 days	1	today	0	today	0	in 21 days	1	in 91 days	1	in 89 days	1	today	0	in 29 days	1	in 14 days	1	today	0	in 30 days	1	today	0	in 20 days	1	today
204	C	5eb2fb46015ad10ca062f378	today	0	today	0	today	0	in 7 days	1	today	0	today	0	in 13 days	1	in 14 days	1	today	0	today	0	in 7 days	1	today	0	today	0	today	0	today	0	today	0	today	0	today	0	in 14 days	1	today	0	today	0	today	0	today	0	today
205	C	60df8f4af63b524cd243720e	today	0	today	0	today	0	today	0	today	0	today	0	today	0	today	0	today	0	today	0	in 7 days	1	today	0	today	0	today	0	today	0	today	0	today	0	today	0	today	0	today	0	today	0	today	0	today	0	today
206	C	60eb2312472d763bc9b761eb	today	0	in 61 days	1	today	0	in 7 days	1	in 19 days	1	today	0	in 13 days	1	in 14 days	1	today	0	today	0	in 7 days	1	today	0	today	0	in 21 days	1	today	0	today	0	today	0	today	0	in 14 days	1	today	0	in 30 days	1	today	0	in 20 days	1	today
207	C	60ee28e7c24bf71a5b024710	in 117 days	1	in 61 days	1	in 53 days	1	in 7 days	1	in 19 days	1	today	0	in 13 days	1	in 14 days	1	today	0	today	0	in 7 days	1	in 119 days	1	today	0	in 21 days	1	in 91 days	1	today	0	today	0	in 29 days	1	in 14 days	1	today	0	in 30 days	1	today	0	in 20 days	1	today
208	C	60ee04453396e07d3109ddfa	today	0	in 61 days	1	in 53 days	1	in 7 days	1	in 19 days	1	today	0	in 13 days	1	in 14 days	1	today	0	today	0	in 7 days	1	in 119 days	1	today	0	in 21 days	1	in 91 days	1	today	0	today	0	in 29 days	1	in 14 days	1	today	0	in 30 days	1	today	0	in 20 days	1	today
209	C	60ede796bc3cb18412133d68	today	0	today	0	today	0	in 7 days	1	in 19 days	1	today	0	in 13 days	1	in 14 days	1	today	0	today	0	in 7 days	1	today	0	today	0	in 21 days	1	today	0	today	0	today	0	today	0	in 14 days	1	today	0	today	0	today	0	in 20 days	1	today
210	C	60d81ecbca79922dbdf2575	today	0	in 61 days	1	today	0	today	0	today	0	today	0	today	0	today	0	in 162 days	1	today	0	today	0	in 119 days	1	today	0	today	0	in 91 days	1	today	0	today	0	today	0	today	0	today	0	today	0	today	0	today	0	today
211	C	60e67bb832df320f4a2d6859	today	0	today	0	today	0	in 7 days	1	today	0	today	0	in 13 days	1	in 14 days	1	today	0	today	0	in 7 days	1	today	0	today	0	today	0	today	0	today	0	today	0	today	0	in 14 days	1	today	0	today	0	today	0	in 20 days	1	today
212	C	60ee8fbd5916c40adfbe77cc	today	0	today	0	today	0	in 7 days	1	in 19 days	1	today	0	in 13 days	1	in 14 days	1	today	0	today	0	in 7 days	1	today	0	today	0	in 21 days	1	today	0	today	0	today	0	in 29 days	1	in 14 days	1	today	0	in 30 days	1	today	0	in 20 days	1	today
213	C	60e8875f7c8af51687b7146f	today	0	today	0	today	0	in 7 days	1	today	0	today	0	in 13 days	1	in 14 days	1	today	0	today	0	in 7 days	1	today	0	today	0	in 21 days	1	today	0	today	0	today	0	today	0	in 14 days	1	today	0	today	0	today	0	in 20 days	1	today
214	C	60e9648b4481c99102cb4489	today	0	today	0	today	0	in 7 days	1	today	0	today	0	in 13 days	1	in 14 days	1	today	0	today	0	in 7 days	1	today	0	today	0	today	0	today	0	today	0	today	0	today	0	in 14 days	1	today	0	today	0	today	0	today	0	today
215	C	5fba5dac5cfeb99daf3fc4cc	today	0	in 61 days	1	in 53 days	1	in 7 days	1	in 19 days	1	in 160 days	1	in 13 days	1	in 14 days	1	today	0	today	0	in 7 days	1	today	0	today	0	in 21 days	1	today	0	today	0	today	0	in 29 days	1	in 14 days	1	today	0	in 30 days	1	today	0	in 20 days	1	today
216	C	60bbd14fca32dc8f909f92bb	today	0	today	0	today	0	in 7 days	1	in 19 days	1	today	0	in 13 days	1	in 14 days	1	today	0	today	0	in 7 days	1	today	0	today	0	in 21 days	1	today	0	today	0	today	0	in 29 days	1	in 14 days	1	today	0	in 30 days	1	today	0	in 20 days	1	today
217	C	60cdcff24a76193559b955db	today	0	today	0	today	0	in 7 days	1	today	0	today	0	in 13 days	1	in 14 days	1	today	0	today	0	in 7 days	1	today	0	today	0	in 21 days	1	today	0	today	0	today	0	today	0	in 14 days	1	today	0	today	0	today	0	in 20 days	1	today
218	C	60d8d32645edcff49096e691	today	0	today	0	in 53 days	1	in 7 days	1	in 19 days	1	today	0	in 13 days	1	in 14 days	1	today	0	today	0	in 7 days	1	today	0	today	0	in 21 days	1	in 91 days	1	in 89 days	1	today	0	in 29 days	1	in 14 days	1	today	0	in 30 days	1	today	0	in 20 days	1	today
[truncated: 209 more columns]
